# Supplementary material for: Root zone–specific localization of AMTs determines ammonium transport pathways and nitrogen allocation to shoots
Source: PLoS Biol. 2018 Oct 24;16(10):e2006024. doi: 10.1371/journal.pbio.2006024 (PMC6218093; doi:10.1371/journal.pbio.2006024)
Supplement: S1 Data — (XLSX) [file pbio.2006024.s013.xlsx]

## Sheet: Fig 1 (all panels)
Fig.1B	Normalized shoot accumulation (µmoles g-1 root DW h-1)
Sr 200µM WT replicate 1	0.283674
Sr 200µM WT replicate 2	0.289176
Sr 200µM WT replicate 3	0.275359
Sr 200µM WT replicate 4	0.226689
Sr 200µM sgn3 replicate 1	0.636352
Sr 200µM sgn3 replicate 2	0.613245
Sr 200µM sgn3 replicate 3	0.843316
Sr 200µM sgn3 replicate 4	0.688449
Fig.1C	Normalized shoot accumulation (µmoles g-1 root DW h-1)
Sr 4mM WT replicate 1	0.480807
Sr 4mM WT replicate 2	0.448551
Sr 4mM WT replicate 3	0.470789
Sr 4mM WT replicate 4	0.483055
Sr 4mM sgn3 replicate 1	16.1668
Sr 4mM sgn3 replicate 2	10.5867
Sr 4mM sgn3 replicate 3	15.0565
Sr 4mM sgn3 replicate 4	15.219
Fig.1D	Normalized shoot accumulation (µmoles g-1 root DW h-1)
NH4+ 200µM WT replicate 1	36.9699
NH4+ 200µM WT replicate 2	37.0379
NH4+ 200µM WT replicate 3	41.6904
NH4+ 200µM WT replicate 4	43.9607
NH4+ 200µM sgn3 replicate 1	32.1732
NH4+ 200µM sgn3 replicate 2	34.4247
NH4+ 200µM sgn3 replicate 3	32.2531
NH4+ 200µM sgn3 replicate 4	36.108
Fig.1E	Normalized shoot accumulation (µmoles g-1 root DW h-1)
NH4+ 4mM WT replicate 1	64.5312
NH4+ 4mM WT replicate 2	61.6884
NH4+ 4mM WT replicate 3	61.015
NH4+ 4mM WT replicate 4	55.22
NH4+ 4mM sgn3 replicate 1	55.2703
NH4+ 4mM sgn3 replicate 2	63.8248
NH4+ 4mM sgn3 replicate 3	51.8411
NH4+ 4mM sgn3 replicate 4	57.7319

## Sheet: Fig 2 (all panels)
Fig.2B	Normalized shoot 15N accumulation (µmoles g-1 root DW h-1)
tko replicate 1	7.31124
tko replicate 2	11.2403
tko replicate 3	10.0866
tko replicate 4	11.7081
tko+1;2 replicate 1	26.0267
tko+1;2 replicate 2	27.0665
tko+1;2 replicate 3	23.5378
tko+1;2 replicate 4	25.5437
tko+1;3 replicate 1	29.6301
tko+1;3 replicate 2	28.4027
tko+1;3 replicate 3	32.2135
tko+1;3 replicate 4	32.5223
tko sgn3 replicate 1	9.31827
tko sgn3 replicate 2	6.44669
tko sgn3 replicate 3	6.6363
tko sgn3 replicate 4	6.91177
tko sgn3+1;2 replicate 1	18.0279
tko sgn3+1;2 replicate 2	16.134
tko sgn3+1;2 replicate 3	19.7868
tko sgn3+1;2 replicate 4	17.4696
tko sgn3+1;3 replicate 1	37.5496
tko sgn3+1;3 replicate 2	44.5874
tko sgn3+1;3 replicate 3	35.9463
tko sgn3+1;3 replicate 4	50.7476
Fig.2C	Normalized shoot 15N accumulation (µmoles g-1 root DW h-1)
tko replicate 1	48.7639
tko replicate 2	38.7362
tko replicate 3	47.8679
tko replicate 4	42.9272
tko+1;2 replicate 1	70.8386
tko+1;2 replicate 2	70.1174
tko+1;2 replicate 3	69.2486
tko+1;2 replicate 4	66.7897
tko+1;3 replicate 1	55.2176
tko+1;3 replicate 2	55.0618
tko+1;3 replicate 3	64.7972
tko+1;3 replicate 4	50.6278
tko sgn3 replicate 1	76.1594
tko sgn3 replicate 2	74.8846
tko sgn3 replicate 3	72.3564
tko sgn3 replicate 4	66.0251
tko sgn3+1;2 replicate 1	70.7515
tko sgn3+1;2 replicate 2	64.3525
tko sgn3+1;2 replicate 3	61.0303
tko sgn3+1;2 replicate 4	55.2374
tko sgn3+1;3 replicate 1	88.6405
tko sgn3+1;3 replicate 2	77.9034
tko sgn3+1;3 replicate 3	79.4344
tko sgn3+1;3 replicate 4	79.0115
Fig. 2D	Estimated contribution of pathways to shoot 15N accumulation (µmoles g-1 root DW h-1)
tko+1;2 - tko replicate 1 (ATP)	15.9367
tko+1;2 - tko replicate 2 (ATP)	16.9765
tko+1;2 - tko replicate 3 (ATP)	13.4478
tko+1;2 - tko replicate 4 (ATP)	15.4537
tko+1;3 - tko replicate 1 (STP)	19.5401
tko+1;3 - tko replicate 2 (STP)	18.3127
tko+1;3 - tko replicate 3 (STP)	22.1235
tko+1;3 - tko replicate 4 (STP)	22.4323
tko sgn3 - tko replicate 1 (EB)	-0.771734
tko sgn3 - tko replicate 2 (EB)	-3.64331
tko sgn3 - tko replicate 3 (EB)	-3.4537
tko sgn3 - tko replicate 4 (EB)	-3.17823
tko sgn3+1;2 - tko replicate 1 (ATP+EB)	7.93792
tko sgn3+1;2 - tko replicate 2 (ATP+EB)	6.04405
tko sgn3+1;2 - tko replicate 3 (ATP+EB)	9.69679
tko sgn3+1;2 - tko replicate 4 (ATP+EB)	7.37958
tko sgn3+1;3 - tko replicate 1 (STP+EB)	27.4596
tko sgn3+1;3 - tko replicate 2 (STP+EB)	34.4974
tko sgn3+1;3 - tko replicate 3 (STP+EB)	25.8563
tko sgn3+1;3 - tko replicate 4 (STP+EB)	40.6576
Fig.2E	Estimated contribution of pathways to shoot 15N accumulation (µmoles g-1 root DW h-1)
tko+1;2 - tko replicate 1 (ATP)	26.2686
tko+1;2 - tko replicate 2 (ATP)	25.5474
tko+1;2 - tko replicate 3 (ATP)	24.6786
tko+1;2 - tko replicate 4 (ATP)	22.2197
tko+1;3 - tko replicate 1 (STP)	10.6476
tko+1;3 - tko replicate 2 (STP)	10.4918
tko+1;3 - tko replicate 3 (STP)	20.2272
tko+1;3 - tko replicate 4 (STP)	6.05781
tko sgn3 - tko replicate 1 (EB)	31.5894
tko sgn3 - tko replicate 2 (EB)	30.3146
tko sgn3 - tko replicate 3 (EB)	27.7864
tko sgn3 - tko replicate 4 (EB)	21.4551
tko sgn3+1;2 - tko replicate 1 (ATP+EB)	26.1815
tko sgn3+1;2 - tko replicate 2 (ATP+EB)	19.7825
tko sgn3+1;2 - tko replicate 3 (ATP+EB)	16.4603
tko sgn3+1;2 - tko replicate 4 (ATP+EB)	10.6674
tko sgn3+1;3 - tko replicate 1 (STP+EB)	44.0705
tko sgn3+1;3 - tko replicate 2 (STP+EB)	33.3334
tko sgn3+1;3 - tko replicate 3 (STP+EB)	34.8644
tko sgn3+1;3 - tko replicate 4 (STP+EB)	34.4415

## Sheet: Fig 3 (all panels)
Fig.3B	Shoot DW (µg per plant)
tko replicate 1	58.3333
tko replicate 2	57.3333
tko replicate 3	55.6667
tko replicate 4	54.3333
tko replicate 5	50.6667
tko replicate 6	50
tko replicate 7	46.6667
tko replicate 8	31.5
tko+1;2 replicate 1	49.6667
tko+1;2 replicate 2	48.6667
tko+1;2 replicate 3	52
tko+1;2 replicate 4	56
tko+1;2 replicate 5	57.3333
tko+1;2 replicate 6	62.6667
tko+1;2 replicate 7	44.3333
tko+1;2 replicate 8	70.3333
tko+1;3 replicate 1	47.6667
tko+1;3 replicate 2	46
tko+1;3 replicate 3	42.6667
tko+1;3 replicate 4	49.6667
tko+1;3 replicate 5	53.3333
tko+1;3 replicate 6	60.6667
tko+1;3 replicate 7	45.3333
tko+1;3 replicate 8	59.3333
tko sgn3 replicate 1	47.3333
tko sgn3 replicate 2	37.3333
tko sgn3 replicate 3	45
tko sgn3 replicate 4	55
tko sgn3 replicate 5	52.3333
tko sgn3 replicate 6	56.3333
tko sgn3 replicate 7	54
tko sgn3 replicate 8	50.6667
tko sgn3+1;2 replicate 1	59
tko sgn3+1;2 replicate 2	50.3333
tko sgn3+1;2 replicate 3	52
tko sgn3+1;2 replicate 4	57.3333
tko sgn3+1;2 replicate 5	59.3333
tko sgn3+1;2 replicate 6	57.6667
tko sgn3+1;3 replicate 1	43.3333
tko sgn3+1;3 replicate 2	44
tko sgn3+1;3 replicate 3	45.6667
tko sgn3+1;3 replicate 4	47.6667
tko sgn3+1;3 replicate 5	53.6667
tko sgn3+1;3 replicate 6	46
tko sgn3+1;3 replicate 7	49.3333
Fig.3C	Shoot 15N concentration (µmoles g-1 shoot DW)
tko replicate 1	41.8752
tko replicate 2	33.5651
tko replicate 3	42.378
tko replicate 4	52.2895
tko replicate 5	59.1329
tko replicate 6	36.6169
tko+1;2 replicate 1	75.5881
tko+1;2 replicate 2	60.2818
tko+1;2 replicate 3	51.6968
tko+1;2 replicate 4	53.4035
tko+1;2 replicate 5	48.509
tko+1;3 replicate 1	100.181
tko+1;3 replicate 2	71.6479
tko+1;3 replicate 3	62.3551
tko+1;3 replicate 4	62.2051
tko+1;3 replicate 5	52.1619
tko+1;3 replicate 6	54.0442
tko+1;3 replicate 7	55.0305
tko sgn3 replicate 1	61.5657
tko sgn3 replicate 2	33.8453
tko sgn3 replicate 3	31.297
tko sgn3 replicate 4	31.5318
tko sgn3 replicate 5	27.0514
tko sgn3 replicate 6	26.1198
tko sgn3 replicate 7	26.9788
tko sgn3+1;2 replicate 1	47.1766
tko sgn3+1;2 replicate 2	41.0953
tko sgn3+1;2 replicate 3	41.2761
tko sgn3+1;2 replicate 4	44.4863
tko sgn3+1;2 replicate 5	58.0405
tko sgn3+1;2 replicate 6	33.4622
tko sgn3+1;2 replicate 7	25.8449
tko sgn3+1;3 replicate 1	101.174
tko sgn3+1;3 replicate 2	92.2066
tko sgn3+1;3 replicate 3	103.096
tko sgn3+1;3 replicate 4	83.4949
tko sgn3+1;3 replicate 5	70.9402
tko sgn3+1;3 replicate 6	90.3798

## Sheet: Fig 4 (all panels)
Fig. 4B	Length of propidium iodide penetrating zone (mm)
Control replicate 1	1.668
Control replicate 2	2.458
Control replicate 3	2.085
Control replicate 4	2.199
Control replicate 5	1.781
Control replicate 6	1.95
+PA replicate 1	8.042
+PA replicate 2	8.606
+PA replicate 3	9.489
+PA replicate 4	10.331
+PA replicate 5	10.219
+PA replicate 6	7.731
Fig. 4C	Root growth rate (mm h-1)
Control replicate 1	0.155556
Control replicate 2	0.155556
Control replicate 3	0.155556
Control replicate 4	0.177778
Control replicate 5	0.111111
Control replicate 6	0.133333
Control replicate 7	0.111111
Control replicate 8	0.155556
Control replicate 9	0.155556
Control replicate 10	0.155556
+PA replicate 1	0.155556
+PA replicate 2	0.155556
+PA replicate 3	0.0666667
+PA replicate 4	0.111111
+PA replicate 5	0.133333
+PA replicate 6	0.111111
+PA replicate 7	0.155556
+PA replicate 8	0.155556
+PA replicate 9	0.111111
+PA replicate 10	0.0666667
Fig. 4D	Shoot fresh weight (mg plant-1)
Control replicate 1	0.98
Control replicate 2	0.89
Control replicate 3	0.9
Control replicate 4	1.02
Control replicate 5	0.96
Control replicate 6	0.88
Control replicate 7	1
Control replicate 8	1.01
Control replicate 9	0.95
Control replicate 10	0.91
+PA replicate 1	0.97
+PA replicate 2	1.07
+PA replicate 3	1.32
+PA replicate 4	0.97
+PA replicate 5	0.92
+PA replicate 6	1.1
+PA replicate 7	1.13
+PA replicate 8	0.71
+PA replicate 9	0.57
+PA replicate 10	0.93
Fig.4E	Shoot 15N concentration (µmoles g-1 shoot DW)
Control tko replicate 1	23.2087
Control tko replicate 2	23.4183
Control tko replicate 3	35.8945
Control tko replicate 4	30.6028
Control tko replicate 5	17.1039
Control tko replicate 6	41.4748
Control tko replicate 7	38.8949
Control tko replicate 8	24.3175
Control tko replicate 9	31.4858
Control tko+1;2 replicate 1	32.3377
Control tko+1;2 replicate 2	35.5831
Control tko+1;2 replicate 3	14.9716
Control tko+1;2 replicate 4	25.5521
Control tko+1;2 replicate 5	18.0516
Control tko+1;2 replicate 6	16.0095
Control tko+1;2 replicate 7	22.672
Control tko+1;2 replicate 8	26.0942
Control tko+1;3 replicate 1	24.4282
Control tko+1;3 replicate 2	35.6491
Control tko+1;3 replicate 3	43.3235
Control tko+1;3 replicate 4	49.2628
Control tko+1;3 replicate 5	42.8226
Control tko+1;3 replicate 6	46.3437
Control tko+1;3 replicate 7	49.3453
Fig.4F	Shoot 15N concentration (µmoles g-1 shoot DW)
+PA tko replicate 1	5.81396
+PA tko replicate 2	8.88998
+PA tko replicate 3	3.65858
+PA tko replicate 4	8.21747
+PA tko replicate 5	5.47324
+PA tko+1;2 replicate 1	3.95991
+PA tko+1;2 replicate 2	3.66897
+PA tko+1;2 replicate 3	3.2187
+PA tko+1;2 replicate 4	2.17086
+PA tko+1;2 replicate 5	2.30696
+PA tko+1;2 replicate 6	5.32933
+PA tko+1;2 replicate 7	4.53659
+PA tko+1;3 replicate 1	15.9738
+PA tko+1;3 replicate 2	14.689
+PA tko+1;3 replicate 3	13.1059
+PA tko+1;3 replicate 4	7.83947
+PA tko+1;3 replicate 5	12.3164

## Sheet: Fig 5 (all panels)
Fig.5A	200µM NH4+ shoot to root 15N concentration ratio
tko replicate 1	0.0380931
tko replicate 2	0.0643765
tko replicate 3	0.0868799
tko replicate 4	0.0776213
tko+1;2 replicate 1	0.127122
tko+1;2 replicate 2	0.118958
tko+1;2 replicate 3	0.132275
tko+1;2 replicate 4	0.109883
tko+1;3 replicate 1	0.105454
tko+1;3 replicate 2	0.110974
tko+1;3 replicate 3	0.112308
tko+1;3 replicate 4	0.10243
tko sgn3 replicate 1	0.0642832
tko sgn3 replicate 2	0.0463934
tko sgn3 replicate 3	0.0573776
tko sgn3 replicate 4	0.0491563
tko sgn3+1;2 replicate 1	0.158855
tko sgn3+1;2 replicate 2	0.108108
tko sgn3+1;2 replicate 3	0.120953
tko sgn3+1;2 replicate 4	0.129419
tko sgn3+1;3 replicate 1	0.158022
tko sgn3+1;3 replicate 2	0.179816
tko sgn3+1;3 replicate 3	0.160804
tko sgn3+1;3 replicate 4	0.209915
Fig. 5B	Estimated contribution of pathways to shoot to root 15N ratio
tko+1;2 - tko replicate 1 (ATP)	0.0604223
tko+1;2 - tko replicate 2 (ATP)	0.0522576
tko+1;2 - tko replicate 3 (ATP)	0.0655754
tko+1;2 - tko replicate 4 (ATP)	0.0431828
tko+1;3 - tko replicate 1 (STP)	0.0387542
tko+1;3 - tko replicate 2 (STP)	0.0442744
tko+1;3 - tko replicate 3 (STP)	0.0456084
tko+1;3 - tko replicate 4 (STP)	0.0357299
tko sgn3 - tko replicate 1 (EB)	-0.00241675
tko sgn3 - tko replicate 2 (EB)	-0.0203066
tko sgn3 - tko replicate 3 (EB)	-0.0093224
tko sgn3 - tko replicate 4 (EB)	-0.0175437
tko sgn3+1;2 - tko replicate 1 (ATP+EB)	0.0921553
tko sgn3+1;2 - tko replicate 2 (ATP+EB)	0.0414077
tko sgn3+1;2 - tko replicate 3 (ATP+EB)	0.0542525
tko sgn3+1;2 - tko replicate 4 (ATP+EB)	0.0627189
tko sgn3+1;3 - tko replicate 1 (STP+EB)	0.091322
tko sgn3+1;3 - tko replicate 2 (STP+EB)	0.113116
tko sgn3+1;3 - tko replicate 3 (STP+EB)	0.094104
tko sgn3+1;3 - tko replicate 4 (STP+EB)	0.143215
Fig.5C	4mM NH4+ shoot to root 15N concentration ratio
tko replicate 1	0.136603
tko replicate 2	0.108171
tko replicate 3	0.139007
tko replicate 4	0.131088
tko+1;2 replicate 1	0.189089
tko+1;2 replicate 2	0.156257
tko+1;2 replicate 3	0.187471
tko+1;2 replicate 4	0.173704
tko+1;3 replicate 1	0.116806
tko+1;3 replicate 2	0.134344
tko+1;3 replicate 3	0.136903
tko+1;3 replicate 4	0.124848
tko sgn3 replicate 1	0.218153
tko sgn3 replicate 2	0.214066
tko sgn3 replicate 3	0.184442
tko sgn3 replicate 4	0.189963
tko sgn3+1;2 replicate 1	0.189643
tko sgn3+1;2 replicate 2	0.228617
tko sgn3+1;2 replicate 3	0.146959
tko sgn3+1;2 replicate 4	0.19762
tko sgn3+1;3 replicate 1	0.23056
tko sgn3+1;3 replicate 2	0.240514
tko sgn3+1;3 replicate 3	0.199049
tko sgn3+1;3 replicate 4	0.190838
Fig. 5D	Estimated contribution of pathways to shoot to root 15N ratio
tko+1;2 - tko replicate 1 (ATP)	0.0603887
tko+1;2 - tko replicate 2 (ATP)	0.0275567
tko+1;2 - tko replicate 3 (ATP)	0.0587707
tko+1;2 - tko replicate 4 (ATP)	0.0450043
tko+1;3 - tko replicate 1 (STP)	-0.0118941
tko+1;3 - tko replicate 2 (STP)	0.00564366
tko+1;3 - tko replicate 3 (STP)	0.00820317
tko+1;3 - tko replicate 4 (STP)	-0.00385179
tko sgn3 - tko replicate 1 (EB)	0.0894532
tko sgn3 - tko replicate 2 (EB)	0.0853656
tko sgn3 - tko replicate 3 (EB)	0.0557424
tko sgn3 - tko replicate 4 (EB)	0.0612626
tko sgn3+1;2 - tko replicate 1 (ATP+EB)	0.0609434
tko sgn3+1;2 - tko replicate 2 (ATP+EB)	0.0999169
tko sgn3+1;2 - tko replicate 3 (ATP+EB)	0.0182591
tko sgn3+1;2 - tko replicate 4 (ATP+EB)	0.0689196
tko sgn3+1;3 - tko replicate 1 (STP+EB)	0.10186
tko sgn3+1;3 - tko replicate 2 (STP+EB)	0.111814
tko sgn3+1;3 - tko replicate 3 (STP+EB)	0.0703489
tko sgn3+1;3 - tko replicate 4 (STP+EB)	0.0621376

## Sheet: Fig 6 (all panels)
Fig.6A	Root barrier localization - number of cells after onset of elongation
PI unblocked replicate 1	13
PI unblocked replicate 2	17
PI unblocked replicate 3	14
PI unblocked replicate 4	12
PI unblocked replicate 5	12
PI unblocked replicate 6	9
PI unblocked replicate 7	11
PI unblocked replicate 8	12
PI unblocked replicate 9	11
PI unblocked replicate 10	15
PI unblocked replicate 11	15
PI unblocked replicate 12	18
PI unblocked replicate 13	13
PI unblocked replicate 14	15
PI unblocked replicate 15	11
PI unblocked replicate 16	11
PI unblocked replicate 17	10
PI unblocked replicate 18	12
PI unblocked replicate 19	12
PI unblocked replicate 20	14
PI unblocked replicate 21	10
PI unblocked replicate 22	13
PI unblocked replicate 23	11
PI unblocked replicate 24	12
PI unblocked replicate 25	14
Suberin patchy replicate 1	24
Suberin patchy replicate 2	26
Suberin patchy replicate 3	26
Suberin patchy replicate 4	27
Suberin patchy replicate 5	24
Suberin patchy replicate 6	26
Suberin patchy replicate 7	31
Suberin patchy replicate 8	26
Suberin patchy replicate 9	26
Suberin patchy replicate 10	32
Suberin patchy replicate 11	28
Suberin patchy replicate 12	30
Suberin patchy replicate 13	25
Suberin patchy replicate 14	29
Suberin patchy replicate 15	28
Suberin patchy replicate 16	32
Suberin patchy replicate 17	26
Suberin patchy replicate 18	25
Suberin patchy replicate 19	26
Suberin patchy replicate 20	25
Suberin patchy replicate 21	27
Suberin patchy replicate 22	23
Suberin patchy replicate 23	26
Suberin patchy replicate 24	25
Suberin patchy replicate 25	26
Suberin continuous replicate 1	60
Suberin continuous replicate 2	70
Suberin continuous replicate 3	63
Suberin continuous replicate 4	70
Suberin continuous replicate 5	60
Suberin continuous replicate 6	65
Suberin continuous replicate 7	56
Suberin continuous replicate 8	74
Suberin continuous replicate 9	70
Suberin continuous replicate 10	62
Suberin continuous replicate 11	81
Suberin continuous replicate 12	65
Suberin continuous replicate 13	66
Suberin continuous replicate 14	64
Suberin continuous replicate 15	78
Suberin continuous replicate 16	63
Suberin continuous replicate 17	76
Suberin continuous replicate 18	60
Suberin continuous replicate 19	54
Suberin continuous replicate 20	82
Suberin continuous replicate 21	67
Fig. 6E	AMT1;2 localization - number of cells after onset of elongation
End. replicate 1	12
End. replicate 2	6
End. replicate 3	11
End. replicate 4	10
End. replicate 5	8
End. replicate 6	10
End. replicate 7	14
End. replicate 8	11
End. replicate 9	13
End. replicate 10	13
End. replicate 11	12
End. replicate 12	13
End. replicate 13	9
End. replicate 14	10
End. replicate 15	12
End. & Cor. replicate 1	30
End. & Cor. replicate 2	30
End. & Cor. replicate 3	26
End. & Cor. replicate 4	33
End. & Cor. replicate 5	34
End. & Cor. replicate 6	27
End. & Cor. replicate 7	34
End. & Cor. replicate 8	30
End. & Cor. replicate 9	30
End. & Cor. replicate 10	26
End. & Cor. replicate 11	33
End. & Cor. replicate 12	34
End. & Cor. replicate 13	27
End. & Cor. replicate 14	34
End. & Cor. replicate 15	22
End. & Cor. replicate 16	30
End. & Cor. replicate 17	31
End. & Cor. replicate 18	24
End. & Cor. replicate 19	33
Cor. replicate 1	60
Cor. replicate 2	60
Cor. replicate 3	62
Cor. replicate 4	53
Cor. replicate 5	66
Cor. replicate 6	62
Cor. replicate 7	57
Cor. replicate 8	60
Cor. replicate 9	60
Cor. replicate 10	62
Cor. replicate 11	53
Cor. replicate 12	66
Cor. replicate 13	62
Cor. replicate 14	57
Cor. replicate 15	61
Fig. 6I	AMT1;3 localization - number of cells after onset of elongation
Epi. replicate 1	signal start from root tip
Epi. replicate 2	signal start from root tip
Epi. replicate 3	signal start from root tip
Epi. replicate 4	signal start from root tip
Epi. replicate 5	signal start from root tip
Epi. replicate 6	signal start from root tip
Epi. replicate 7	signal start from root tip
Epi. replicate 8	signal start from root tip
Epi. replicate 9	signal start from root tip
Epi. replicate 10	signal start from root tip
Epi. replicate 11	signal start from root tip
Epi. replicate 12	signal start from root tip
Epi. replicate 13	signal start from root tip
Epi. replicate 14	signal start from root tip
Epi. replicate 15	signal start from root tip
Epi. & Cor. replicate 1	28
Epi. & Cor. replicate 2	31
Epi. & Cor. replicate 3	26
Epi. & Cor. replicate 4	27
Epi. & Cor. replicate 5	28
Epi. & Cor. replicate 6	26
Epi. & Cor. replicate 7	20
Epi. & Cor. replicate 8	28
Epi. & Cor. replicate 9	30
Epi. & Cor. replicate 10	27
Epi. & Cor. replicate 11	24
Epi. & Cor. replicate 12	22
Epi. & Cor. replicate 13	23
Epi. & Cor. replicate 14	24
Epi. & Cor. replicate 15	28
Epi. & Cor. replicate 16	31
Epi. & Cor. replicate 17	26
Epi. & Cor. replicate 18	27
Epi. & Cor. replicate 19	23
Epi. & Cor. replicate 20	26

## Sheet: Fig 8 (all panels)
Fig. 8B	Correlation between ‘labeled root length’ and ‘labeled elongated cell number’
	Labeled root length (mm)	Labeled enlogated cell number
< 5mm replicate 1	1.95	4
< 5mm replicate 2	3.72	14
< 5mm replicate 3	3.18	7
< 5mm replicate 4	3.64	11
< 5mm replicate 5	4.14	12
< 5mm replicate 6	3.74	11
< 5mm replicate 7	4.06	12
< 5mm replicate 8	4.27	12
< 5mm replicate 9	3.99	10
< 5mm replicate 10	4.28	13
< 5mm replicate 11	3.66	10
< 5mm replicate 12	3.3	7
< 5mm replicate 13	2.13	8
< 5mm replicate 14	2.16	8
< 5mm replicate 15	1.67	4
< 5mm replicate 16	2.63	10
< 5mm replicate 17	2.77	6
< 5mm replicate 18	3.19	9
< 5mm replicate 19	2.9	8
< 5mm replicate 20	2.75	9
< 5mm replicate 21	3.08	11
< 5mm replicate 22	2.66	8
< 5mm replicate 23	2.37	6
< 10mm replicate 1	7.83	26
< 10mm replicate 2	7.9	27
< 10mm replicate 3	7.21	25
< 10mm replicate 4	7.33	22
< 10mm replicate 5	7.82	24
< 10mm replicate 6	7.43	23
< 10mm replicate 7	8.36	25
< 10mm replicate 8	7.81	23
< 10mm replicate 9	7.95	22
< 10mm replicate 10	8.29	25
< 10mm replicate 11	7.91	24
< 10mm replicate 12	7.48	23
< 10mm replicate 13	7.68	26
< 10mm replicate 14	6.9	22
< 10mm replicate 15	7.75	21
< 10mm replicate 16	7.44	22
< 10mm replicate 17	6.92	20
< 10mm replicate 18	6.97	22
< 10mm replicate 19	7.18	23
< 10mm replicate 20	6.19	20
< 10mm replicate 21	6.34	21
< 10mm replicate 22	7.27	23
< 10mm replicate 23	6.88	21
< 10mm replicate 24	7.16	26
< 10mm replicate 25	6.62	24
< 10mm replicate 26	5.11	18
< 10mm replicate 27	6.99	25
< 10mm replicate 28	7.88	27
< 10mm replicate 29	7.46	21
< 10mm replicate 30	7.4	25
< 10mm replicate 31	6.03	20
< 10mm replicate 32	5.23	18
< 10mm replicate 33	5.87	18
< 10mm replicate 34	6.74	24
< 10mm replicate 35	6.34	20
< 10mm replicate 36	6.28	23
< 15mm replicate 1	13.42	43
< 15mm replicate 2	14.74	48
< 15mm replicate 3	14.26	46
< 15mm replicate 4	14.52	45
< 15mm replicate 5	13.67	45
< 15mm replicate 6	14.87	49
< 15mm replicate 7	14.56	43
< 15mm replicate 8	14.25	46
< 15mm replicate 9	14.7	46
< 15mm replicate 10	14.07	45
< 15mm replicate 11	13.32	43
< 15mm replicate 12	14.17	43
< 15mm replicate 13	13.92	44
< 15mm replicate 14	13.6	43
< 15mm replicate 15	14.72	47
< 15mm replicate 16	13.21	43
< 15mm replicate 17	12.82	41
< 15mm replicate 18	12.67	40
< 15mm replicate 19	13.32	43
< 15mm replicate 20	12.52	41
< 15mm replicate 21	12.23	37
< 15mm replicate 22	13.43	46
< 15mm replicate 23	12.87	43
< 15mm replicate 24	13.45	43
< 15mm replicate 25	13.43	45
< 15mm replicate 26	13.22	43
< 15mm replicate 27	12.93	42
< 15mm replicate 28	13.64	47
< 15mm replicate 29	13.77	43
< 15mm replicate 30	13.86	46
< 15mm replicate 31	12.02	45
< 15mm replicate 32	12.84	45
< 15mm replicate 33	13.05	48
< 15mm replicate 34	13.09	41
< 15mm replicate 35	12.85	45
< 15mm replicate 36	12.04	43
< 20mm replicate 1	20.66	67
< 20mm replicate 2	20.01	66
< 20mm replicate 3	19.87	63
< 20mm replicate 4	19.78	62
< 20mm replicate 5	20.07	68
< 20mm replicate 6	20.55	63
< 20mm replicate 7	18.71	62
< 20mm replicate 8	19.9	65
< 20mm replicate 9	20.59	69
< 20mm replicate 10	18.27	60
< 20mm replicate 11	17.75	60
< 20mm replicate 12	19.43	63
< 20mm replicate 13	17.22	61
< 20mm replicate 14	18.68	59
< 20mm replicate 15	18.31	64
< 20mm replicate 16	19.42	65
< 20mm replicate 17	18.96	62
< 20mm replicate 18	19.69	60
< 20mm replicate 19	19.64	64
< 20mm replicate 20	19.31	65
< 20mm replicate 21	19.49	63
< 20mm replicate 22	18.46	64
< 20mm replicate 23	19.12	66
< 20mm replicate 24	18.96	65
Fig.8C	Shoot 15N content after 4 hours of labeling (pmoles mm-1 labeled root length)
tko < 5mm replicate 1	1120.68
tko < 5mm replicate 2	601.179
tko < 5mm replicate 3	736.822
tko < 5mm replicate 4	269.208
tko < 5mm replicate 5	625.247
tko < 5mm replicate 6	776.25
tko < 10mm replicate 1	369.501
tko < 10mm replicate 2	317.769
tko < 10mm replicate 3	317.425
tko < 10mm replicate 4	328.567
tko < 10mm replicate 5	241.822
tko < 10mm replicate 6	250.505
tko < 10mm replicate 7	404.495
tko < 15mm replicate 1	248.972
tko < 15mm replicate 2	179.553
tko < 15mm replicate 3	272.616
tko < 15mm replicate 4	120.357
tko < 15mm replicate 5	268.865
tko < 15mm replicate 6	194.34
tko < 15mm replicate 7	207.648
tko < 15mm replicate 8	279.499
tko < 15mm replicate 9	283.263
tko < 20mm replicate 1	222.766
tko < 20mm replicate 2	124.384
tko < 20mm replicate 3	197.205
tko < 20mm replicate 4	208.647
tko < 20mm replicate 5	251.908
tko < 20mm replicate 6	249.498
tko sgn3 < 5mm replicate 1	469.132
tko sgn3 < 5mm replicate 2	607.017
tko sgn3 < 5mm replicate 3	962.651
tko sgn3 < 5mm replicate 4	611.309
tko sgn3 < 5mm replicate 5	854.185
tko sgn3 < 5mm replicate 6	826.581
tko sgn3 < 10mm replicate 1	303.122
tko sgn3 < 10mm replicate 2	355.699
tko sgn3 < 10mm replicate 3	614.208
tko sgn3 < 10mm replicate 4	347.075
tko sgn3 < 10mm replicate 5	711.228
tko sgn3 < 10mm replicate 6	559.804
tko sgn3 < 10mm replicate 7	249.19
tko sgn3 < 10mm replicate 8	501.201
tko sgn3 < 10mm replicate 9	549.243
tko sgn3 < 15mm replicate 1	302.752
tko sgn3 < 15mm replicate 2	288.371
tko sgn3 < 15mm replicate 3	212.317
tko sgn3 < 15mm replicate 4	361.236
tko sgn3 < 15mm replicate 5	230.493
tko sgn3 < 15mm replicate 6	350.504
tko sgn3 < 15mm replicate 7	266.925
tko sgn3 < 15mm replicate 8	177.369
tko sgn3 < 15mm replicate 9	220.574
tko sgn3 < 20mm replicate 1	171.082
tko sgn3 < 20mm replicate 2	254.324
tko sgn3 < 20mm replicate 3	213.13
tko sgn3 < 20mm replicate 4	212.737
tko sgn3 < 20mm replicate 5	365.231
tko sgn3 < 20mm replicate 6	222.804
tko+1;3 < 5mm replicate 1	1896.49
tko+1;3 < 5mm replicate 2	1345.52
tko+1;3 < 5mm replicate 3	757.652
tko+1;3 < 5mm replicate 4	2402.71
tko+1;3 < 5mm replicate 5	1283.38
tko+1;3 < 5mm replicate 6	388.346
tko+1;3 < 10mm replicate 1	338.788
tko+1;3 < 10mm replicate 2	609.872
tko+1;3 < 10mm replicate 3	599.585
tko+1;3 < 10mm replicate 4	412.415
tko+1;3 < 10mm replicate 5	422.642
tko+1;3 < 10mm replicate 6	610.672
tko+1;3 < 10mm replicate 7	276.31
tko+1;3 < 10mm replicate 8	225.224
tko+1;3 < 10mm replicate 9	339.2
tko+1;3 < 15mm replicate 1	210.324
tko+1;3 < 15mm replicate 2	267.386
tko+1;3 < 15mm replicate 3	324.544
tko+1;3 < 15mm replicate 4	217.893
tko+1;3 < 15mm replicate 5	299.603
tko+1;3 < 15mm replicate 6	231.327
tko+1;3 < 15mm replicate 7	211.925
tko+1;3 < 15mm replicate 8	217.794
tko+1;3 < 15mm replicate 9	211.821
tko+1;3 < 20mm replicate 1	253.156
tko+1;3 < 20mm replicate 2	199.333
tko+1;3 < 20mm replicate 3	244.602
tko+1;3 < 20mm replicate 4	269.982
tko+1;3 < 20mm replicate 5	209.671
tko+1;3 < 20mm replicate 6	131.34
tko sgn3+1;3 < 5mm replicate 1	690.418
tko sgn3+1;3 < 5mm replicate 2	1373.72
tko sgn3+1;3 < 5mm replicate 3	1957
tko sgn3+1;3 < 5mm replicate 4	524.192
tko sgn3+1;3 < 5mm replicate 5	1491.44
tko sgn3+1;3 < 5mm replicate 6	2205.72
tko sgn3+1;3 < 10mm replicate 1	270.889
tko sgn3+1;3 < 10mm replicate 2	721.68
tko sgn3+1;3 < 10mm replicate 3	369.566
tko sgn3+1;3 < 10mm replicate 4	636.78
tko sgn3+1;3 < 10mm replicate 5	732.951
tko sgn3+1;3 < 10mm replicate 6	824.313
tko sgn3+1;3 < 10mm replicate 7	1069.39
tko sgn3+1;3 < 10mm replicate 8	930.438
tko sgn3+1;3 < 15mm replicate 1	436.593
tko sgn3+1;3 < 15mm replicate 2	361.107
tko sgn3+1;3 < 15mm replicate 3	243.759
tko sgn3+1;3 < 15mm replicate 4	344.499
tko sgn3+1;3 < 15mm replicate 5	360.221
tko sgn3+1;3 < 15mm replicate 6	507.288
tko sgn3+1;3 < 15mm replicate 7	353.116
tko sgn3+1;3 < 15mm replicate 8	446.347
tko sgn3+1;3 < 15mm replicate 9	561.492
tko sgn3+1;3 < 20mm replicate 1	251.801
tko sgn3+1;3 < 20mm replicate 2	354.771
tko sgn3+1;3 < 20mm replicate 3	396.939
tko sgn3+1;3 < 20mm replicate 4	365.174
tko sgn3+1;3 < 20mm replicate 5	348.694
tko sgn3+1;3 < 20mm replicate 6	294.94

## Sheet: S1B Fig
S1B Fig.	15N accumulation rate (µmoles g-1 root DW h-1)
Root (intact) +N replicate 1	18.0645
Root (intact) +N replicate 2	20.8246
Root (intact) +N replicate 3	18.6516
Root (intact) +N replicate 4	22.6711
Root (intact) -N1d replicate 1	44.5184
Root (intact) -N1d replicate 2	45.2091
Root (intact) -N1d replicate 3	50.8815
Root (intact) -N1d replicate 4	45.4484
Root (intact) -N2d replicate 1	68.7203
Root (intact) -N2d replicate 2	76.269
Root (intact) -N2d replicate 3	76.8333
Root (intact) -N2d replicate 4	78.9002
Root (intact) -N3d replicate 1	111.638
Root (intact) -N3d replicate 2	104.119
Root (intact) -N3d replicate 3	106.57
Root (intact) -N3d replicate 4	107.387
Shoot +N replicate 1	35.3
Shoot +N replicate 2	38.4411
Shoot +N replicate 3	31.8555
Shoot +N replicate 4	35.5768
Shoot -N1d replicate 1	51.442
Shoot -N1d replicate 2	51.1333
Shoot -N1d replicate 3	53.7083
Shoot -N1d replicate 4	57.1158
Shoot -N2d replicate 1	48.4952
Shoot -N2d replicate 2	46.4781
Shoot -N2d replicate 3	60.2493
Shoot -N2d replicate 4	56.7032
Shoot -N3d replicate 1	58.2769
Shoot -N3d replicate 2	64.4088
Shoot -N3d replicate 3	55.9366
Shoot -N3d replicate 4	54.6762
Root (decapitated) +N replicate 1	13.7297
Root (decapitated) +N replicate 2	13.8013
Root (decapitated) +N replicate 3	11.8037
Root (decapitated) +N replicate 4	12.9594
Root (decapitated) -N1d replicate 1	36.6714
Root (decapitated) -N1d replicate 2	34.0992
Root (decapitated) -N1d replicate 3	35.3806
Root (decapitated) -N1d replicate 4	37.6252
Root (decapitated) -N2d replicate 1	67.9609
Root (decapitated) -N2d replicate 2	79.3933
Root (decapitated) -N2d replicate 3	71.9761
Root (decapitated) -N2d replicate 4	70.2434
Root (decapitated) -N3d replicate 1	88.3492
Root (decapitated) -N3d replicate 2	105.299
Root (decapitated) -N3d replicate 3	106.213
Root (decapitated) -N3d replicate 4	106.258
Xylem sap +N replicate 1	8.06285
Xylem sap +N replicate 2	8.49501
Xylem sap +N replicate 3	6.51049
Xylem sap +N replicate 4	6.77761
Xylem sap -N1d replicate 1	7.03608
Xylem sap -N1d replicate 2	14.9699
Xylem sap -N1d replicate 3	15.8387
Xylem sap -N1d replicate 4	12.5763
Xylem sap -N2d replicate 1	16.9042
Xylem sap -N2d replicate 2	19.7478
Xylem sap -N2d replicate 3	29.0807
Xylem sap -N2d replicate 4	16.6717
Xylem sap -N3d replicate 1	22.3373
Xylem sap -N3d replicate 2	26.9293
Xylem sap -N3d replicate 3	21.8944
Xylem sap -N3d replicate 4	19.6659

## Sheet: S2Fig (all panels)
S2A Fig.	Root accumulation rate (µmoles g-1 root DW h-1)
Sr 200µM WT replicate 1	6.74393
Sr 200µM WT replicate 2	7.18015
Sr 200µM WT replicate 3	7.2552
Sr 200µM WT replicate 4	7.04522
Sr 200µM sgn3 replicate 1	9.19713
Sr 200µM sgn3 replicate 2	10.1597
Sr 200µM sgn3 replicate 3	11.6188
Sr 200µM sgn3 replicate 4	11.152
S2B Fig.	Root accumulation rate (µmoles g-1 root DW h-1)
Sr 4mM WT replicate 1	49.3279
Sr 4mM WT replicate 2	38.299
Sr 4mM WT replicate 3	45.198
Sr 4mM WT replicate 4	50.9379
Sr 4mM sgn3 replicate 1	48.6687
Sr 4mM sgn3 replicate 2	53.8221
Sr 4mM sgn3 replicate 3	54.2469
Sr 4mM sgn3 replicate 4	45.2046
S2C Fig.	Root accumulation rate (µmoles g-1 root DW h-1)
NH4+ 200µM WT replicate 1	145.156
NH4+ 200µM WT replicate 2	155.409
NH4+ 200µM WT replicate 3	167.877
NH4+ 200µM WT replicate 4	159.344
NH4+ 200µM sgn3 replicate 1	147.763
NH4+ 200µM sgn3 replicate 2	168.566
NH4+ 200µM sgn3 replicate 3	144.16
NH4+ 200µM sgn3 replicate 4	142.733
S2D Fig.	Root accumulation rate (µmoles g-1 root DW h-1)
NH4+ 4mM WT replicate 1	151.958
NH4+ 4mM WT replicate 2	154.572
NH4+ 4mM WT replicate 3	150.465
NH4+ 4mM WT replicate 4	168.289
NH4+ 4mM sgn3 replicate 1	170.262
NH4+ 4mM sgn3 replicate 2	170.162
NH4+ 4mM sgn3 replicate 3	164.059
NH4+ 4mM sgn3 replicate 4	179.073

## Sheet: S3Fig (all panels)
S3A Fig.	Root dry weight (mg per plant)
WT replicate 1	7.7
WT replicate 2	6.75
WT replicate 3	6.3
WT replicate 4	6.2
sgn3 replicate 1	3.35
sgn3 replicate 2	3.1
sgn3 replicate 3	3.5
sgn3 replicate 4	3.2
esb1 replicate 1	4.6
esb1 replicate 2	3.35
esb1 replicate 3	4.4
esb1 replicate 4	3.8
myb36 replicate 1	2.81326
myb36 replicate 2	3.18315
myb36 replicate 3	2.64655
myb36 replicate 4	3.0998
	Shoot dry weight (mg per plant)
WT replicate 1	21.595
WT replicate 2	19.1
WT replicate 3	17.5
WT replicate 4	18.1
sgn3 replicate 1	7.65
sgn3 replicate 2	6.85
sgn3 replicate 3	7.85
sgn3 replicate 4	7.3
esb1 replicate 1	10.4
esb1 replicate 2	7.65
esb1 replicate 3	10.2
esb1 replicate 4	8.25
myb36 replicate 1	8.56293
myb36 replicate 2	8.85393
myb36 replicate 3	7.76421
myb36 replicate 4	9.06444
S3B Fig.	Normalized shoot accumulation rate (µmoles g-1 root DW h-1)
WT replicate 1	36.9699
WT replicate 2	37.0379
WT replicate 3	41.6904
WT replicate 4	43.9607
sgn3 replicate 1	32.1732
sgn3 replicate 2	34.4247
sgn3 replicate 3	32.2531
sgn3 replicate 4	36.108
esb1 replicate 1	27.0338
esb1 replicate 2	29.6901
esb1 replicate 3	31.1316
esb1 replicate 4	25.7524
myb36 replicate 1	24.5694
myb36 replicate 2	26.7715
myb36 replicate 3	38.8585
myb36 replicate 4	35.0647
	Root accumulation rate (µmoles g-1 root DW h-1)
WT replicate 1	145.156
WT replicate 2	155.409
WT replicate 3	167.877
WT replicate 4	159.344
sgn3 replicate 1	147.763
sgn3 replicate 2	168.566
sgn3 replicate 3	144.16
sgn3 replicate 4	142.733
esb1 replicate 1	174.552
esb1 replicate 2	197.047
esb1 replicate 3	193.271
esb1 replicate 4	173.945
myb36 replicate 1	169.52
myb36 replicate 2	180.993
myb36 replicate 3	182.169
myb36 replicate 4	182.969
S3C Fig.	Root dry weight (mg per plant)
WT replicate 1	6.8
WT replicate 2	7.5
WT replicate 3	7.5
WT replicate 4	6.55
sgn3 replicate 1	3.75
sgn3 replicate 2	3.05
sgn3 replicate 3	3
sgn3 replicate 4	2.8
esb1 replicate 1	4.25
esb1 replicate 2	3.35
esb1 replicate 3	4.2
esb1 replicate 4	3.3
myb36 replicate 1	4.21864
myb36 replicate 2	3.99692
myb36 replicate 3	4.85983
myb36 replicate 4	3.48158
	Shoot dry weight (mg per plant)
WT replicate 1	19.15
WT replicate 2	20.2
WT replicate 3	21.05
WT replicate 4	18.55
sgn3 replicate 1	8.5
sgn3 replicate 2	7.55
sgn3 replicate 3	7.25
sgn3 replicate 4	6.9
esb1 replicate 1	10.45
esb1 replicate 2	8.65
esb1 replicate 3	10.25
esb1 replicate 4	8.25
myb36 replicate 1	10.7122
myb36 replicate 2	10.4291
myb36 replicate 3	12.465
myb36 replicate 4	8.95946
S3D Fig.	Normalized shoot accumulation rate (µmoles g-1 root DW h-1)
WT replicate 1	64.5312
WT replicate 2	61.6884
WT replicate 3	61.015
WT replicate 4	55.22
sgn3 replicate 1	55.2703
sgn3 replicate 2	63.8248
sgn3 replicate 3	51.8411
sgn3 replicate 4	57.7319
esb1 replicate 1	41.7273
esb1 replicate 2	45.278
esb1 replicate 3	38.5762
esb1 replicate 4	42.9426
myb36 replicate 1	47.0679
myb36 replicate 2	46.1736
myb36 replicate 3	49.4837
myb36 replicate 4	53.4044
	Root accumulation rate (µmoles g-1 root DW h-1)
WT replicate 1	151.958
WT replicate 2	154.572
WT replicate 3	150.465
WT replicate 4	168.289
sgn3 replicate 1	170.262
sgn3 replicate 2	170.162
sgn3 replicate 3	164.059
sgn3 replicate 4	179.073
esb1 replicate 1	199.76
esb1 replicate 2	199.744
esb1 replicate 3	206.863
esb1 replicate 4	195.943
myb36 replicate 1	166.086
myb36 replicate 2	166.836
myb36 replicate 3	161.341
myb36 replicate 4	166.823

[truncated: 6 more sheets: S4B Fig, S5 Fig (all panels), S6 Fig, S7 Fig (all panels), S9 Fig (all panels), S1Table]
